# Supplementary material for: Addressing the Challenges and Barriers to the Integration of Machine Learning into Clinical Practice: An Innovative Method to Hybrid Human–Machine Intelligence
Source: Sensors (Basel). 2022 Oct 29;22(21):8313. doi: 10.3390/s22218313 (PMC9653746; doi:10.3390/s22218313)
Supplement: Supplementary file 1 [file sensors-22-08313-s001.zip]

Archive with 1 entries (1 files):
- sensors-1975440-supplementary.pdf
